# Supplementary material for: Nanotherapeutic System with Effective Microwave Sensitization and Pyroptosis Programming Enable Synergistic Microwave-Immunotherapy in Bladder Cancer
Source: Biomater Res. 2024 Sep 10;28:0077. doi: 10.34133/bmr.0077 (PMC12237075; doi:10.34133/bmr.0077)
Supplement: Supplementary 1 — Figs. S1 to S5 Table S1 [file bmr.0077.f1.zip]

Archive with 6 entries (6 files):
- Distal tumor volume.docx
- S1.tif
- S2.tif
- S3.tif
- S4.tif
- S5.tif
